# Supplementary material for: A novel practical method to predict anterior cruciate ligament hamstring graft size using preoperative MRI
Source: Knee Surg Relat Res. 2024 Apr 4;36:17. doi: 10.1186/s43019-024-00216-7 (PMC10993534; doi:10.1186/s43019-024-00216-7)
Supplement: Supplementary file 1 — Additional file 1. An automated calculator in Microsoft Excel that generates the diameter of the predicted graft size from the measurements of the semitendinosus and gracilis tendons. [file 43019_2024_216_MOESM1_ESM.xlsx]

## Sheet: Sheet1
	Semitendinosus	Gracilis
Major axis / mm	0	0
Minor axis / mm	0	0
Predicted quadrupled hamstring graft diameter / mm		0
